# Supplementary material for: Glucosinolate and Sugar Profiles in Space-Grown Radish
Source: Plants (Basel). 2025 Jul 6;14(13):2063. doi: 10.3390/plants14132063 (PMC12252257; doi:10.3390/plants14132063)
Supplement: Supplementary file 1 [file plants-14-02063-s001.zip]

Archive with 1 entries (1 files):
- plants-3553853-supplementary.pdf
